# Supplementary material for: Why Do We Take Risks? Perception of the Situation and Risk Proneness Predict Domain-Specific Risk Taking
Source: Front Psychol. 2021 Mar 8;12:562381. doi: 10.3389/fpsyg.2021.562381 (PMC7982407; doi:10.3389/fpsyg.2021.562381)
Supplement: Supplementary file 1 [file Table_1.XLSX]

## Sheet: Sheet 1
Age	Level.videogames	Gender	Negative.urgency	Lack.of.premeditation	Lack.of.perseverance	Sensation.seeking	Positive.urgency	Neuroticismo	Extraversión	Apertura	Amabilidad	Responsabilidad	Reevaluación.Cognitiva	Supresión.emocional	SG..Suerte.en.general.	CP..Control.político.	EIP..Éxito.vía.iniciativa.personal.	CI..Control.interpersonal.	CA..Control.académico.	Locus.of.control	SSS.V_SAB	SSS.V_BEX	SSS.V_DES	SSS.V_BEM	SSS.V	Ethic	Financial	Health	Recreation	Social	values.trail1Errors	values.trail1Time	values.trail2Errors	values.trail2Time	values.totalcorrect	values.totalerror	expressions.percent_perservativeerror	expressions.Percent_PerserverativeResponses	values.LearningToLearn	values.totalpumpcount	values.totalpumpcount_10	values.totalpumpcount_20	values.totalpumpcount_30	values.averagepumpcount	values.averagepumpcount_10	values.averagepumpcount_20	values.averagepumpcount_30	values.total_explosions	values.total_explosions_10
28	1	1	10	8	6	12	8	24	28	38	27	34	30	26	2	5	0	4	0	11	6	7	4	9	26	15	23	22	37	42	1	29362	0	27476	66	8	62.5	13.5135	1.51515	851	266	278	307	28.3667	26.6	27.8	30.7	6	1
23	0	0	12	8	6	12	9	27	30	32	35	29	28	10	3	4	3	2	1	13	3	10	5	7	25	16	14	14	24	32	0	38202	1	44691	73	28	32.1429	13.8614	1	858	307	237	314	28.6	30.7	23.7	31.4	9	4
24	1	0	9	10	7	13	7	27	31	39	38	29	30	8	6	2	2	3	2	15	4	10	6	8	28	10	11	24	28	37	1	26546	1	39588	73	21	42.8571	13.8298	-0.371517	636	197	259	180	21.2	19.7	25.9	18	10	4
52	0	0	11	7	8	7	10	23	29	19	36	32	34	22	4	4	5	3	2	18	3	6	0	0	9	18	18	18	18	23	2	51803	4	72402	33	95	0	0		334	55	111	168	11.1333	5.5	11.1	16.8	5	2
50	0	1	10	8	8	7	11	24	25	26	22	22	30	15	4	5	2	2	0	13	5	8	4	7	24	23	15	16	16	18	2	39306	1	37715	75	21	38.0952	18.75	0.980392	1342	325	409	608	44.7333	32.5	40.9	60.8	17	3
33	0	0	8	7	8	16	12	25	19	19	30	35	21	13	4	2	3	3	1	13	5	7	6	10	28	22	12	28	41	35	0	43738	0	47019	69	13	38.4615	9.7561	0.714286	679	220	236	223	22.6333	22	23.6	22.3	9	5
25	0	0	9	5	4	11	12	25	36	37	42	42	36	10	2	3	0	3	3	11	1	8	7	3	19	10	16	20	19	40	2	48738	1	33019	79	23	47.8261	14.7059	2.31579	376	146	110	120	12.5333	14.6	11	12	3	2
46	0	1	10	6	5	12	8	21	28	25	35	32	32	20	3	2	1	1	1	8	2	6	3	5	16	17	19	20	23	31	0	35881	0	52906	69	33	90.9091	38.2353	-1.51515	405	101	96	208	13.5	10.1	9.6	20.8	3	2
24	0	1	6	8	7	12	7	22	35	35	19	32	31	19	3	4	2	3	3	15	8	7	6	5	26	19	33	23	32	34	1	52090	0	50282	92	36	16.6667	7.03125	-4.7619	1451	328	631	492	48.3667	32.8	63.1	49.2	17	4
23	0	1	7	6	4	8	9	24	30	32	30	38	27	12	3	2	3	1	1	10	4	7	2	1	14	10	12	20	18	30	0	48250	3	49091	83	45	24.4444	14.8438	-5.6391	1015	308	248	459	33.8333	30.8	24.8	45.9	6	2
32	0	0	13	8	8	8	11	32	28	27	26	35	21	11	2	4	3	2	0	11	4	6	3	1	14	11	8	22	16	25	0	26122	1	43683	68	60	3.33333	3.125	-33.7627	556	106	210	240	18.5333	10.6	21	24	6	3
46	0	1	11	4	4	12	10	13	44	45	25	44	31	14	5	5	2	1	0	13	5	7	4	4	20	14	27	12	14	35	0	31466	0	33764	66	20	40	16.2791	-1.81818	407	137	149	121	13.5667	13.7	14.9	12.1	5	2
26	1	0	7	5	7	11	11	12	39	38	32	41	30	17	1	2	2	2	2	9	5	7	5	2	19	12	14	17	7	35	0	37458	0	29363	80	33	78.7879	31.8584	3.60902	1402	428	423	551	46.7333	42.8	42.3	55.1	11	2
47	0	1	8	7	8	12	7	11	35	28	39	31	25	15	4	5	3	3	0	15	0	7	2	9	18	11	20	11	37	31	0	31426	1	43723	70	58	3.44828	1.5625	-4.76573	1433	416	458	559	47.7667	41.6	45.8	55.9	11	3
48	0	0	11	9	8	12	10	20	42	32	29	28	23	5	2	4	2	2	0	10	7	8	6	8	29	16	20	18	32	29	1	34625	2	43939	85	43	18.6047	8.59375	-7.08812	900	316	300	284	30	31.6	30	28.4	7	2
20	0	1	9	9	8	7	9	20	21	30	32	36	26	21	2	5	1	2	1	11	4	8	2	8	22	15	24	15	23	27	0	45090	0	59643	90	38	26.3158	12.5	-8.63821	786	225	233	328	26.2	22.5	23.3	32.8	8	3
37	1	1	8	6	8	10	10	16	23	22	26	34	30	21	4	2	2	2	1	11	5	3	4	9	21	17	19	14	36	25	0	22113	0	23675	60	8	75	8.82353	-3.33333	1392	387	538	467	46.4	38.7	53.8	46.7	14	4
22	0	0	7	5	4	9	11	26	22	27	21	36	23	13	0	5	0	3	0	8	3	6	8	6	23	22	22	18	24	35	0	27603	1	40507	84	15	33.3333	7.07071	0.979021	1480	379	531	570	49.3333	37.9	53.1	57	14	3
50	0	1	8	12	14	7	9	18	31	35	33	32	32	20	0	1	1	3	1	6	4	9	5	10	28	8	10	16	38	23	11	87743	1	54594	64	64	46.875	32.0312	-15.1852	1339	412	420	507	44.6333	41.2	42	50.7	10	2
40	1	1	11	9	5	15	9	18	42	34	22	36	30	8	1	3	1	0	0	5	4	6	6	10	26	20	18	17	42	37	3	39525	2	37007	74	19	42.1053	10.7527	-4	1378	640	442	296	45.9333	64	44.2	29.6	12	2
34	0	0	4	4	4	7	6	12	32	28	42	39	29	10	3	4	1	0	1	9	3	6	2	8	19	9	12	13	22	24	0	59178	0	68811	74	28	50	16.6667	-0.47619	759	325	219	215	25.3	32.5	21.9	21.5	6	3
34	1	0	6	6	5	11	9	14	37	27	31	36	35	11	5	2	3	2	1	13	5	6	5	5	21	27	19	18	19	37	3	28204	6	45663	93	35	34.2857	13.2812	-1.81159	1215	476	340	399	40.5	47.6	34	39.9	12	2
22	1	1	10	9	11	10	11	30	34	31	31	16	32	18	2	3	3	3	0	11	5	7	6	6	24	15	20	21	20	32	1	32566	3	46130	62	9	77.7778	11.2676	-0.151515	1210	381	390	439	40.3333	38.1	39	43.9	11	1
27	0	1	7	4	4	8	6	19	24	14	38	37	12	15	6	4	5	4	2	21	4	3	2	7	16	8	9	12	23	21	0	45672	0	77208	45	83	6.0241	3.90625	-14.0625	574	55	217	302	19.1333	5.5	21.7	30.2	4	1
42	0	0	11	4	4	4	11	31	21	26	32	47	27	16	3	3	4	4	0	14	4	7	5	2	18	11	22	19	14	35	0	42320	0	58597	77	51	76.4706	43.75	-20.8333	1416	461	469	486	47.2	46.1	46.9	48.6	6	2
21	1	0	6	5	4	10	12	14	41	43	43	42	37	6	3	0	1	3	1	8	3	7	3	1	14	18	19	12	11	32	0	48535	2	65425	87	41	46.3415	21.0938	-15	693	179	188	326	23.1	17.9	18.8	32.6	9	3
29	0	0	9	8	7	11	11	27	32	34	31	34	29	9	3	3	3	3	1	13	6	8	6	6	26	10	12	24	29	32	0	34033	1	43477	81	44	20.4545	8.8	7.55682	935	181	369	385	31.1667	18.1	36.9	38.5	13	5
37	0	0	5	4	7	7	6	11	40	35	35	48	36	12	2	1	4	2	0	9	2	9	5	9	25	10	18	19	35	33	0	46711	0	46736	67	9	55.5556	17.1053	1.75824	736	257	267	212	24.5333	25.7	26.7	21.2	11	4
43	0	1	12	5	4	16	14	8	44	31	41	38	36	25	1	3	1	2	0	7	9	9	9	9	36	24	30	30	39	42	1	43055	0	55569	53	75	2.66667	1.5625	-35.2941	343	91	127	125	11.4333	9.1	12.7	12.5	4	2
31	0	1	6	9	10	12	11	17	28	32	38	23	29	17	2	3	3	3	0	11	1	10	5	8	24	9	12	27	29	38	0	46836	0	56362	64	8	75	16.6667	1.19048	815	313	285	217	27.1667	31.3	28.5	21.7	10	4
41	0	1	7	7	5	10	13	10	38	36	36	33	27	6	0	5	3	3	2	13	2	10	7	9	28	19	19	24	36	31	0	57702	2	61366	66	62	8.06452	6.25	-5.05051	719	316	171	232	23.9667	31.6	17.1	23.2	5	2
32	1	1	12	9	8	13	11	16	42	37	39	23	29	5	2	3	2	3	0	10	3	8	3	9	23	6	6	18	28	26	0	25074	1	27140	75	21	38.0952	13.5417	-0.25641	906	310	246	350	30.2	31	24.6	35	9	3
25	0	1	13	10	7	14	14	23	41	41	29	29	26	11	5	5	2	4	1	17	7	9	10	10	36	20	23	38	41	39	0	43605	0	44553	68	15	40	12.0482	4.16667	871	280	243	348	29.0333	28	24.3	34.8	6	2
25	0	1	8	11	8	13	10	16	32	33	26	28	25	14	4	4	3	1	1	13	8	7	9	9	33	15	24	26	37	27	2	40985	0	45674	81	21	47.619	9.80392	-5.46154	1003	204	320	479	33.4333	20.4	32	47.9	8	2
31	1	1	9	8	6	10	8	14	29	24	24	38	29	15	4	3	1	2	0	10	4	7	9	8	28	19	21	31	23	27	0	37425	0	33736	64	15	46.6667	11.3924	-0.151515	941	308	294	339	31.3667	30.8	29.4	33.9	8	1
38	1	1	7	8	8	11	9	18	34	29	27	31	30	9	3	1	3	3	0	10	2	7	6	7	22	6	6	21	32	35	0	42953	1	45568	74	47	12.766	8.26446	1.31868	389	34	115	240	12.9667	3.4	11.5	24	5	1
26	0	0	11	10	7	11	11	19	38	35	36	30	26	12	2	2	2	3	1	10	2	8	4	10	24	14	10	14	35	29	1	49165	1	40347	65	13	53.8462	16.6667	0.128205	489	126	125	238	16.3	12.6	12.5	23.8	3	1
27	1	1	12	4	4	14	10	19	39	35	32	39	21	21	4	3	2	0	1	10	6	9	9	9	33	13	12	12	27	32	1	33047	0	34692	55	73	9.58904	6.25	-1.15741	877	237	320	320	29.2333	23.7	32	32	5	1
24	0	1	11	9	9	12	9	33	29	38	36	22	35	21	5	2	2	2	3	14	4	10	3	9	26	12	15	20	30	37	0	32988	0	36547	69	59	13.5593	7.8125	-12.8945	602	152	240	210	20.0667	15.2	24	21	8	2
54	0	0	11	8	10	9	10	22	28	30	30	24	26	13	2	2	2	2	1	9	1	7	1	4	13	18	18	20	18	30	1	54976	1	53720	77	48	20.8333	12.8	-0.568182	1668	482	592	594	55.6	48.2	59.2	59.4	15	4
42	0	1	6	5	4	9	7	10	36	32	34	43	36	9	3	0	1	2	0	6	2	6	4	6	18	9	17	11	28	37	0	38859	0	40421	62	8	75	15.7143	0.151515	945	305	309	331	31.5	30.5	30.9	33.1	8	2
32	1	1	11	10	11	11	11	16	37	39	28	22	29	17	5	3	2	1	1	12	1	10	8	9	28	28	34	28	34	37	0	49986	2	79977	75	20	35	11.5789	0.952381	1248	290	500	458	41.6	29	50	45.8	9	3
31	1	1	8	8	6	9	9	21	30	30	28	31	29	7	3	4	1	2	0	10	2	6	3	3	14	9	16	12	23	32	2	42690	1	35964	70	31	32.2581	12.8713	3.553e-16	1060	299	370	391	35.3333	29.9	37	39.1	9	3
57	0	0	14	7	6	12	11	17	28	32	41	35	36	16	3	1	1	3	1	9	5	5	1	7	18	6	6	7	14	22	4	73858	2	66217	72	31	38.7097	16.5049	-6.15942	1117	250	373	494	37.2333	25	37.3	49.4	9	2
21	0	0	16	12	9	11	14	37	36	33	16	15	28	11	3	3	5	2	0	13	9	9	9	8	35	18	23	37	35	40	0	27071	2	42973	74	23	34.7826	10.3093	-0.21978	745	235	293	217	24.8333	23.5	29.3	21.7	10	4
27	1	1	7	7	10	10	11	21	32	38	19	17	22	14	3	2	2	3	0	10	7	10	9	4	30	27	42	18	20	34	0	38470	2	59122	86	42	23.8095	10.1562	-18.4615	829	252	291	286	27.6333	25.2	29.1	28.6	7	2
23	0	1	7	5	7	11	11	23	27	31	32	37	33	18	2	0	3	3	1	9	5	9	4	8	26	12	18	21	33	37	1	50172	0	47448	71	15	60	17.4419	-3.23887	554	130	202	222	18.4667	13	20.2	22.2	7	3
44	0	1	5	11	4	14	7	11	41	36	34	20	40	16	1	5	4	2	0	12	2	10	9	8	29	11	16	14	34	32	0	43950	0	50786	91	32	21.875	10.5691	-1.42857	985	267	356	362	32.8333	26.7	35.6	36.2	10	3
32	0	0	8	9	11	9	9	22	17	24	28	24	26	19	2	2	2	4	1	11	4	6	6	8	24	18	15	20	29	34	0	27994	1	37612	76	35	25.7143	9.90991	1.776e-16	1015	347	326	342	33.8333	34.7	32.6	34.2	11	3
46	0	0	13	10	4	6	12	17	39	33	35	26	32	12	4	2	1	1	0	8	9	8	5	9	31	15	8	15	30	28	1	55937	1	62750	72	28	75	27	-0.27972	692	290	214	188	23.0667	29	21.4	18.8	7	2
25	1	1	9	8	11	7	9	32	22	37	33	19	34	10	2	3	3	2	2	12	4	8	1	3	16	6	6	9	10	24	1	33857	0	30839	68	9	77.7778	16.8831	-0.555556	661	202	224	235	22.0333	20.2	22.4	23.5	4	3
53	0	1	9	7	7	10	10	20	21	36	25	27	26	19	5	0	3	4	1	13	4	9	6	4	23	20	29	19	26	29	0	47929	1	77631	66	29	20.6897	7.36842	1.25874	1282	412	406	464	42.7333	41.2	40.6	46.4	11	4
46	0	0	11	8	8	8	11	31	42	22	37	36	36	16	4	5	3	0	1	13	5	4	3	0	12	8	8	10	7	22	0	36666	2	65970	52	76	5.26316	3.125	-23.4394	996	378	338	280	33.2	37.8	33.8	28	10	3
48	1	1	9	9	6	13	12	22	40	44	27	34	21	15	4	3	2	2	0	11	6	9	7	10	32	20	17	30	42	24	0	57900	2	71576	96	32	40.625	16.4062	-5.16746	273	74	84	115	9.1	7.4	8.4	11.5	2	1
54	1	1	9	9	11	11	12	15	36	35	30	24	34	9	3	0	2	2	2	9	5	9	8	9	31	25	20	29	28	31	2	40437	1	36116	61	12	75	15.0685	-3.33333	1449	469	415	565	48.3	46.9	41.5	56.5	12	4
33	1	1	6	7	8	12	12	32	30	34	28	25	36	16	2	4	3	1	3	13	6	6	5	9	26	24	26	17	29	37	1	33672	2	40091	74	47	51.0638	26.4463	-5.71429	980	270	344	366	32.6667	27	34.4	36.6	5	1
50	0	1	11	7	7	10	9	12	29	30	36	33	29	13	2	5	4	2	0	13	6	5	6	10	27	9	26	24	34	32	2	51549	0	46087	61	67	5.97015	4.6875	-23.3974	938	242	354	342	31.2667	24.2	35.4	34.2	10	2
51	1	1	12	4	6	7	10	29	33	30	39	45	34	13	2	4	1	2	1	10	4	6	2	5	17	16	9	17	22	27	3	43975	1	43750	58	70	0	0		217	50	59	108	7.23333	5	5.9	10.8	1	1
41	0	1	11	7	9	7	10	25	25	34	31	32	33	23	1	2	0	0	0	3	7	9	5	3	24	12	21	17	18	25	3	85308	2	73454	73	31	16.129	4.80769	-0.27972	1105	216	417	472	36.8333	21.6	41.7	47.2	6	2
37	1	1	8	7	8	11	9	16	25	33	29	35	24	12	3	0	1	3	0	7	5	8	7	10	30	11	11	18	32	32	0	36911	0	49558	72	32	81.25	31.7308	1.71123	776	223	256	297	25.8667	22.3	25.6	29.7	10	4
46	0	1	10	7	10	12	10	25	31	47	14	37	25	22	1	2	0	3	0	6	5	9	6	9	29	23	22	22	31	41	0	36357	0	52691	65	63	9.52381	7.8125	-7.57866	1313	412	468	433	43.7667	41.2	46.8	43.3	11	3
34	1	0	13	11	9	9	11	25	31	29	24	21	30	14	3	2	3	3	0	11	2	7	2	4	15	19	13	12	22	34	1	31605	0	39495	78	50	28	15.625	0.37037	488	155	148	185	16.2667	15.5	14.8	18.5	6	1
24	1	1	10	8	4	12	11	13	45	29	29	38	29	12	2	3	2	2	1	10	5	8	7	3	23	19	7	24	20	33	1	35265	1	37283	69	16	43.75	11.7647	-2.47619	979	283	338	358	32.6333	28.3	33.8	35.8	7	1
34	1	1	11	6	7	13	13	20	41	29	30	38	17	7	2	0	2	2	1	7	3	7	5	8	23	12	10	22	31	31	0	34524	0	46026	73	55	5.45455	5.46875	3.34833	865	291	232	342	28.8333	29.1	23.2	34.2	9	2
28	0	0	10	5	4	4	13	37	22	35	31	36	35	8	3	5	2	1	0	11	9	8	7	1	25	17	15	25	14	36	0	28190	0	29523	62	6	83.3333	13.2353	-1.81818	666	222	214	230	22.2	22.2	21.4	23	6	2
21	0	0	12	12	8	9	12	19	11	22	29	22	34	10	3	2	2	4	3	14	4	7	5	6	22	7	21	18	24	39	2	42101	1	42844	74	54	11.1111	4.6875	-5.12821	519	152	215	152	17.3	15.2	21.5	15.2	8	3
24	0	0	10	4	4	6	7	34	40	38	37	43	33	17	3	2	2	3	2	12	4	9	8	7	28	13	18	19	15	26	0	32602	0	38615	69	24	37.5	10.7527	-7.18182	422	88	151	183	14.0667	8.8	15.1	18.3	2	1
47	0	0	7	7	8	12	8	18	35	36	38	37	33	9	5	3	2	4	0	14	1	5	2	8	16	19	14	17	35	33	0	41163	0	42351	64	12	50	9.21053	-1.81818	1035	344	346	345	34.5	34.4	34.6	34.5	9	3
30	1	1	8	7	6	14	9	18	44	48	36	41	36	9	0	0	0	1	1	2	2	8	3	10	23	8	6	11	41	40	1	39245	1	41750	70	20	35	7.77778	5.60386	1303	442	393	468	43.4333	44.2	39.3	46.8	10	3
21	1	0	12	9	5	12	12	20	42	27	42	28	40	11	4	3	2	3	2	14	2	6	4	8	20	16	17	17	31	30	2	45432	0	41411	61	11	45.4545	6.94444	1.51515	1163	411	350	402	38.7667	41.1	35	40.2	12	3
27	0	0	9	8	8	12	8	12	38	25	32	33	29	18	5	4	4	4	0	17	6	4	5	6	21	17	11	22	23	25	0	32718	0	42324	62	18	33.3333	7.5	2.75304	944	354	223	367	31.4667	35.4	22.3	36.7	13	3
22	0	0	8	8	6	14	11	17	27	27	29	35	31	15	4	4	1	3	2	14	5	6	4	9	24	12	17	12	34	29	0	32282	0	34038	72	9	55.5556	9.87654	0.686275	1090	229	386	475	36.3333	22.9	38.6	47.5	13	4
25	0	0	11	9	7	11	8	20	35	20	30	33	24	12	3	1	1	2	1	8	4	6	5	9	24	11	17	17	28	31	0	31067	0	44452	77	51	23.5294	11.7188	8.84161	846	149	336	361	28.2	14.9	33.6	36.1	5	2
49	0	1	4	8	8	11	6	12	28	31	30	31	26	17	1	5	1	2	1	10	4	6	4	9	23	21	27	26	39	33	3	55399	1	51862	72	19	63.1579	17.5824	0.461538	1295	413	410	472	43.1667	41.3	41	47.2	12	4
50	0	0	7	6	4	9	7	10	37	34	43	42	38	4	4	4	2	0	0	10	7	8	6	6	27	13	11	14	24	28	1	60755	2	66385	67	61	4.91803	2.34375	-39.0873	723	185	318	220	24.1	18.5	31.8	22	6	3
53	1	0	10	8	5	8	11	28	41	32	32	31	31	16	4	4	1	1	0	10	7	6	3	4	20	9	11	16	15	26	5	55029	1	47203	88	40	30	13.2812	1.45455	826	209	293	324	27.5333	20.9	29.3	32.4	5	1
28	1	1	13	7	8	7	9	24	21	29	21	26	32	15	2	4	3	2	1	12	2	7	6	10	25	19	24	22	28	26	0	37681	0	50579	61	6	83.3333	16.4179	-1.81818	824	300	235	289	27.4667	30	23.5	28.9	10	1
32	1	0	6	6	6	7	10	22	29	38	31	31	36	12	3	5	3	4	2	17	2	6	3	5	16	11	21	12	23	42	0	30699	0	37360	62	11	63.6364	15.0685	-5.71429	938	214	336	388	31.2667	21.4	33.6	38.8	9	1
31	0	0	10	5	4	9	8	24	35	36	34	42	35	10	0	5	1	3	1	10	6	7	5	4	22	13	8	18	18	35	1	29672	1	36016	75	12	33.3333	9.1954	-2.11538	791	175	363	253	26.3667	17.5	36.3	25.3	8	3
27	0	0	11	7	4	14	13	29	48	40	26	39	32	17	3	1	2	3	0	9	4	8	6	9	27	10	18	20	33	37	0	37095	0	44501	75	29	20.6897	8.65385	-7.105e-16	1142	231	432	479	38.0667	23.1	43.2	47.9	10	1
50	0	0	4	10	7	11	5	2	33	29	34	33	34	9	2	1	0	0	0	3	3	5	2	9	19	11	12	9	25	27	1	43558	0	44558	67	16	56.25	15.6627	0.848485	1491	332	537	622	49.7	33.2	53.7	62.2	9	3
42	0	0	8	8	6	8	9	14	32	33	35	35	24	12	0	0	1	1	0	2	4	7	3	2	16	11	17	8	13	34	1	53508	0	59568	58	70	12.8571	9.375	-19.9405	1517	601	525	391	50.5667	60.1	52.5	39.1	6	1
46	1	1	11	6	4	9	9	21	39	46	37	40	33	9	4	2	2	3	1	12	4	6	4	7	21	7	15	8	29	38	1	63009	0	52652
30	0	0	4	5	4	8	5	15	27	32	24	46	29	4	5	0	1	3	0	9	3	7	3	4	17	17	8	7	14	25	0	32268	1	54422	61	11	54.5455	12.5	1.28205	968	311	327	330	32.2667	31.1	32.7	33	9	3
32	0	0	11	7	6	7	11	18	35	20	31	33	27	5	3	3	2	1	0	9	4	6	4	3	17	20	17	22	15	34	0	52189	0	53326	70	22	50	14.1304	0.43956	811	219	275	317	27.0333	21.9	27.5	31.7	7	4
29	1	0	9	6	7	11	11	28	26	17	24	34	31	24	5	4	2	4	1	16	3	6	5	9	23	18	20	16	35	30	0	45447	0	42077	68	9	55.5556	11.6883	-1.81818	521	147	180	194	17.3667	14.7	18	19.4	4	1
49	0	0	9	10	6	10	11	19	37	29	29	32	34	21	2	1	2	2	0	7	4	9	7	9	29	11	11	11	19	23	1	48724	0	61894	65	23	26.087	13.6364	2.80543	705	287	197	221	23.5	28.7	19.7	22.1	10	3
35	1	0	12	11	9	13	12	27	37	41	27	27	27	18	3	3	4	3	2	15	4	8	9	9	30	26	40	27	35	37	0	61409	3	70409	64	17	64.7059	16.0494	1.03896	793	352	228	213	26.4333	35.2	22.8	21.3	11	3
46	1	0	9	11	8	8	8	21	30	35	36	27	26	12	0	3	1	4	1	9	3	7	4	3	17	11	20	10	9	29	2	44038	2	41167	72	28	28.5714	13	8.55219	573	83	216	274	19.1	8.3	21.6	27.4	4	1
31	1	0	8	9	5	13	8	34	35	34	37	24	34	24	4	3	2	3	1	13	4	7	3	10	24	12	10	22	36	23	1	52782	0	73744	86	42	26.1905	12.5	1.15789	673	181	203	289	22.4333	18.1	20.3	28.9	6	2
32	0	0	12	11	7	9	13	13	48	29	30	28	34	11	6	5	2	4	3	20	8	7	8	5	28	27	25	29	17	34	0	59251	2	80787	71	57	22.807	13.2812	-6.66667	734	164	262	308	24.4667	16.4	26.2	30.8	6	1
48	0	0	8	4	4	9	10	28	39	28	41	43	29	5	5	0	5	3	0	13	2	7	5	2	16	8	13	11	12	32	2	113500	0	52121	71	37	18.9189	7.40741	8.86179	1337	514	482	341	44.5667	51.4	48.2	34.1	6	1
54	0	0	11	5	4	10	11	22	37	32	32	35	36	19	4	3	2	1	0	10	4	6	5	10	25	20	23	21	26	25	0	61864	0	79802	52	76	6.57895	3.90625	-29.6086	518	126	169	223	17.2667	12.6	16.9	22.3	6	2
53	0	0	8	6	4	9	9	20	34	26	32	37	36	13	4	2	3	3	1	13	5	8	3	4	20	14	8	12	18	29	1	42194	0	61772	63	65	1.53846	0.78125	-43.2233	804	198	319	287	26.8	19.8	31.9	28.7	6	1
[truncated: 18 more columns]
