# Supplementary material for: Why Do We Take Risks? Perception of the Situation and Risk Proneness Predict Domain-Specific Risk Taking
Source: Front Psychol. 2021 Mar 8;12:562381. doi: 10.3389/fpsyg.2021.562381 (PMC7982407; doi:10.3389/fpsyg.2021.562381)
Supplement: Supplementary file 2 [file Table_2.XLSX]

## Sheet: Sheet 1
Columns	SG..Suerte.en.general.	CP..Control.político.	EIP..Éxito.vía.iniciativa.personal.	CI..Control.interpersonal.	CA..Control.académico.	Locus.of.control	Reevaluación.Cognitiva	Supresión.emocional	values.trail1Time	values.trail2Time	expressions.percent_perservativeerror	Neuroticismo	Extraversión	Apertura	Amabilidad	Responsabilidad	SSS.V_BEM	SSS.V_BEX	SSS.V_DES	SSS.V_SAB	SSS.V	Negative.urgency	Lack.of.premeditation	Lack.of.perseverance	Sensation.seeking
SG..Suerte.en.general.
CP..Control.político.	0.04
EIP..Éxito.vía.iniciativa.personal.	0.33**	0.13
CI..Control.interpersonal.	0.15	-0.01	0.22*
CA..Control.académico.	0.13	0.07	0.08	0.23*
Locus.of.control	0.64***	0.53***	0.63***	0.51***	0.44***
Reevaluación.Cognitiva	-0.02	-0.02	-0.11	-0.12	0.17	-0.05
Supresión.emocional	-0.02	0.12	-0.03	0.09	0.07	0.09	0.03
values.trail1Time	-0.01	-0.18	0.03	-0.08	-0.01	-0.10	0.11	0.03
values.trail2Time	0.20	-0.07	0.15	-0.06	-0.01	0.08	-0.05	0.18	0.58***
expressions.percent_perservativeerror	-0.04	-0.11	-0.13	0.02	0.00	-0.11	0.16	-0.02	-0.16	-0.31**
Neuroticismo	0.08	0.12	0.19	0.14	0.15	0.23*	-0.03	0.18	-0.11	-0.10	-0.01
Extraversión	0.04	-0.03	-0.02	-0.22*	-0.10	-0.10	0.22*	-0.21*	0.11	0.06	-0.19	-0.24*
Apertura	-0.21*	-0.11	-0.26*	-0.05	-0.01	-0.24*	0.19	-0.09	0.05	-0.05	0.11	0.03	0.40***
Amabilidad	0.02	-0.06	0.01	-0.05	0.15	0.01	0.34***	-0.20	0.32**	0.15	-0.07	-0.20*	0.23*	-0.01
Responsabilidad	-0.01	-0.15	-0.21*	-0.11	-0.12	-0.21*	0.05	-0.14	0.12	-0.02	-0.05	-0.20	0.19	0.03	0.26*
SSS.V_BEM	-0.01	-0.02	-0.12	0.03	-0.03	-0.05	-0.09	0.20*	-0.05	-0.05	0.11	-0.20*	0.08	0.13	-0.09	-0.19
SSS.V_BEX	-0.17	-0.15	-0.01	0.00	0.00	-0.15	0.03	0.03	0.07	0.08	-0.03	0.10	0.15	0.53***	-0.08	-0.24*	0.18
SSS.V_DES	-0.02	0.07	0.06	0.03	-0.03	0.05	-0.12	0.05	-0.06	-0.02	0.04	-0.01	0.22*	0.22*	-0.35***	-0.13	0.31**	0.48***
SSS.V_SAB	0.10	0.20	-0.03	-0.17	-0.03	0.06	-0.03	0.16	-0.04	0.04	-0.06	0.14	0.09	0.07	-0.26*	-0.07	0.00	0.07	0.40***
SSS.V	-0.02	0.05	-0.05	-0.03	-0.04	-0.03	-0.10	0.19	-0.04	0.00	0.04	-0.03	0.20	0.32**	-0.29**	-0.24*	0.67***	0.58***	0.82***	0.52***
Negative.urgency	0.08	0.13	0.07	0.00	-0.01	0.11	-0.06	0.11	-0.04	-0.01	-0.18	0.39***	0.12	0.00	-0.11	-0.24*	0.02	0.09	0.14	0.26*	0.18
Lack.of.premeditation	-0.06	0.06	0.02	0.09	0.08	0.06	-0.04	0.04	0.00	0.03	-0.01	0.01	0.01	0.04	-0.23*	-0.73***	0.28**	0.22*	0.18	0.09	0.31**	0.26*
Lack.of.perseverance	-0.14	-0.08	0.10	0.15	0.10	0.01	-0.18	0.22*	-0.03	-0.04	0.09	0.11	-0.30**	-0.01	-0.30**	-0.62***	0.18	0.17	0.01	-0.05	0.12	0.10	0.55***
Sensation.seeking	0.05	-0.07	-0.07	0.04	0.05	-0.01	-0.09	0.12	-0.17	-0.16	-0.10	-0.20*	0.36***	0.22*	-0.06	-0.13	0.53***	0.16	0.32**	0.03	0.44***	0.03	0.22*	0.02
Positive.urgency	-0.02	0.04	0.10	0.09	0.10	0.10	-0.01	0.03	0.03	0.03	-0.03	0.29**	0.16	0.08	-0.15	-0.23*	-0.03	0.23*	0.35***	0.30**	0.29**	0.55***	0.17	0.10	0.16
